# Supplementary material for: Exploring the relationship between metabolism and immune microenvironment in breast cancer bone metastasis based on metabolic pathways
Source: PLoS One. 2026 Jan 29;21(1):e0341270. doi: 10.1371/journal.pone.0341270 (PMC12854414; doi:10.1371/journal.pone.0341270)
Supplement: S1 Table — (TXT) [file pone.0341270.s001.txt]

Category	Term	Count	%	PValue	Genes	List Total	Pop Hits	Pop Total	Fold Enrichment	Bonferroni	Benjamini	FDR
GOTERM_BP_DIRECT	GO:0006954~inflammatory response	19	17.59259259	1.37E-11	CCR1, IL1RN, CXCL8, PIK3CD, NKG7, GATA3, SELE, CXCL5, IL6, CCL8, CCL7, IL1B, CCL5, CCL4, AGR2, CCL2, CHI3L1, IDO1, CCR2	105	432	19478	8.15877425	2.07E-08	2.07E-08	1.99E-08
GOTERM_BP_DIRECT	GO:0070098~chemokine-mediated signaling pathway	10	9.259259259	1.23E-10	CCR1, CCL8, CXCL12, CXCL8, CCL7, CCL5, CCL4, CCL2, CXCL5, CCR2	105	70	19478	26.50068027	1.86E-07	9.32E-08	8.95E-08
GOTERM_BP_DIRECT	GO:0007165~signal transduction	28	25.92592593	7.00E-10	IL1RN, CXCL8, PRKAA2, CHRNA5, IL24, RASGRF1, CBLC, PIK3CD, RASAL1, GATA3, EGFR, CXCL5, IGF1R, SPN, CCL8, CCL7, CCL4, SPP1, CCL2, TLE3, ESR1, AR, CXCL12, IL1B, IL2RB, OGN, TFF1, PGR	105	1308	19478	3.971049949	1.06E-06	3.30E-07	3.17E-07
GOTERM_BP_DIRECT	GO:0010628~positive regulation of gene expression	18	16.66666667	8.72E-10	IRX1, CXCL8, ANGPT1, BCL11A, EGF, PIK3CD, SOX10, BMP7, DKK1, AR, IL6, OCLN, IL1B, AGR2, CCL2, SPRY2, PGR, CD36	105	489	19478	6.828396144	1.32E-06	3.30E-07	3.17E-07
GOTERM_BP_DIRECT	GO:0006935~chemotaxis	11	10.18518519	1.76E-09	SPN, CCR1, CCL8, CXCL12, CXCL8, CCL7, CCL5, CCL2, RNASE2, CXCL5, CCR2	105	129	19478	15.81823551	2.66E-06	5.33E-07	5.12E-07
GOTERM_BP_DIRECT	GO:0007267~cell-cell signaling	13	12.03703704	4.04E-09	CCR1, CXCL5, EREG, AR, CCL8, CCL7, IL1B, CCL5, CCL4, PGR, MAPT, WNT2, FGFR3	105	232	19478	10.39466338	6.11E-06	9.81E-07	9.42E-07
GOTERM_BP_DIRECT	GO:0030335~positive regulation of cell migration	14	12.96296296	4.54E-09	CCR1, MMP7, EGF, PIK3CD, EGFR, IGF1R, CCL8, CXCL12, CCL7, IL1B, CCL5, CCL4, CCL2, SPRY2	105	288	19478	9.017592593	6.87E-06	9.81E-07	9.42E-07
GOTERM_BP_DIRECT	GO:0006955~immune response	16	14.81481481	1.66E-07	CCR1, IL1RN, CXCL8, IL24, PIK3CD, CXCL5, IGF1R, SPN, IL6, CXCL12, SLPI, IL1B, CCL5, CCL4, CCL2, CCR2	105	537	19478	5.527143744	2.51E-04	3.14E-05	3.02E-05
GOTERM_BP_DIRECT	GO:0002548~monocyte chemotaxis	6	5.555555556	1.92E-07	CCR1, IL6, CCL7, CCL5, CCL2, CCR2	105	25	19478	44.52114286	2.91E-04	3.23E-05	3.11E-05
GOTERM_BP_DIRECT	GO:0048546~digestive tract morphogenesis	5	4.62962963	1.00E-06	SFRP1, BCL2, AGR2, SOX10, EGFR	105	15	19478	61.83492063	0.00151365	1.51E-04	1.45E-04
GOTERM_BP_DIRECT	GO:0051897~positive regulation of phosphatidylinositol 3-kinase/protein kinase B signal transduction	10	9.259259259	1.48E-06	ANGPT1, EGF, CCL5, IL1B, CHI3L1, SPRY2, GATA3, FGFR3, EGFR, IGF1R	105	204	19478	9.093370682	0.00223718	2.04E-04	1.96E-04
GOTERM_BP_DIRECT	GO:0043066~negative regulation of apoptotic process	14	12.96296296	3.62E-06	PRKAA2, BCL2A1, ANGPT1, LRP2, SOX10, DKK1, EGFR, IGF1R, IL6, SFRP1, IL2RB, PIM1, BCL2, SPRY2	105	515	19478	5.042847896	0.005461503	4.56E-04	4.38E-04
GOTERM_BP_DIRECT	GO:0042327~positive regulation of phosphorylation	5	4.62962963	7.51E-06	AR, EGF, CCL5, EGFR, EREG	105	24	19478	38.6468254	0.011299761	8.63E-04	8.29E-04
GOTERM_BP_DIRECT	GO:0061844~antimicrobial humoral immune response mediated by antimicrobial peptide	8	7.407407407	7.98E-06	CCL8, CXCL12, CXCL8, CCL7, CCL5, CCL4, CCL2, CXCL5	105	135	19478	10.99287478	0.012012127	8.63E-04	8.29E-04
GOTERM_BP_DIRECT	GO:0071222~cellular response to lipopolysaccharide	9	8.333333333	8.85E-06	IL6, CXCL8, IL1B, IL24, MMP3, NFKBIZ, CCL2, CD36, CXCL5	105	192	19478	8.695535714	0.013304923	8.93E-04	8.58E-04
GOTERM_MF_DIRECT	GO:0008009~chemokine activity	8	7.407407407	1.27E-08	CCL8, CXCL12, CXCL8, CCL7, CCL5, CCL4, CCL2, CXCL5	108	51	19253	27.96368918	4.67E-06	4.67E-06	4.49E-06
GOTERM_MF_DIRECT	GO:0008083~growth factor activity	10	9.259259259	3.33E-07	IL6, CXCL12, BDNF, EGF, OGN, TFF1, INHBB, BMP7, DKK1, EREG	108	164	19253	10.87003162	1.22E-04	6.11E-05	5.87E-05
GOTERM_MF_DIRECT	GO:0005515~protein binding	98	90.74074074	7.68E-07	FOXA1, IL1RN, HDAC11, PRF1, CBLC, IGF1R, IBSP, CDH2, PIM1, TLE3, KRT7, KRT5, RNASE2, SOX10, DKK1, EREG, AR, SFRP1, SLPI, CCNE1, ADAM12, PGR, NEIL1, CHRNA5, GATA3, CACNA1H, TSPAN7, WNT2, TSPAN1, CCR1, NGFR, CD163, BCL11A, BDNF, DNAJC12, NKG7, INHBB, SELE, ESR1, BMP7, OCLN, IL6, CXCL12, NAT1, OGN, BCL2, FGFR3, CXCL8, IL24, SIX1, PIK3CD, HBB, CXCL5, SPN, NFKBIZ, CD36, ANXA9, CCR2, MMP7, MME, ELOVL2,…	108	13690	19253	1.276136948	2.82E-04	9.39E-05	9.03E-05
GOTERM_MF_DIRECT	GO:0005125~cytokine activity	9	8.333333333	1.28E-05	IL6, IL1RN, IL1B, IL24, CCL4, SPP1, INHBB, WNT2, BMP7	108	194	19253	8.270189003	0.004684011	0.001173746	0.001128971
GOTERM_MF_DIRECT	GO:0048020~CCR chemokine receptor binding	5	4.62962963	1.92E-05	CCL8, CCL7, CCL5, CCL4, CCL2	108	29	19253	30.73595147	0.007036769	0.001412315	0.001358439
GOTERM_MF_DIRECT	GO:0001223~transcription coactivator binding	5	4.62962963	1.58E-04	AR, SIX1, PGR, GATA3, ESR1	108	49	19253	18.19066515	0.056202212	0.009639798	0.009272067
GOTERM_MF_DIRECT	GO:0031726~CCR1 chemokine receptor binding	3	2.777777778	4.52E-04	CCL7, CCL5, CCL4	108	6	19253	89.13425926	0.152998658	0.02075193	0.019960303
GOTERM_MF_DIRECT	GO:0031727~CCR2 chemokine receptor binding	3	2.777777778	4.52E-04	CCL7, CCL2, CCR2	108	6	19253	89.13425926	0.152998658	0.02075193	0.019960303
GOTERM_MF_DIRECT	GO:0043565~sequence-specific DNA binding	9	8.333333333	6.35E-04	FOXA1, IRX1, AR, BCL2, SIX1, PGR, IRF6, MAPT, ESR1	108	341	19253	4.705034213	0.208024315	0.025570816	0.024595362
GOTERM_MF_DIRECT	GO:0042802~identical protein binding	22	20.37037037	6.97E-04	ANGPT1, PRF1, BBOX1, GATA3, SOX10, ESR1, EGFR, CXCL5, IGF1R, IL6, SFRP1, CDH2, PSAT1, CCL5, CCL4, BCL2, AGR2, TFF3, PGR, MAPT, FGFR3, CCR2	108	1777	19253	2.207038496	0.225701081	0.025570816	0.024595362
GOTERM_MF_DIRECT	GO:0005154~epidermal growth factor receptor binding	4	3.703703704	0.001042743	EGF, AGR2, CBLC, EREG	108	36	19253	19.80761317	0.318109696	0.034789711	0.033462583
GOTERM_MF_DIRECT	GO:0034056~estrogen response element binding	3	2.777777778	0.001628784	AR, PGR, ESR1	108	11	19253	48.61868687	0.450227692	0.049813644	0.047913396
GOTERM_MF_DIRECT	GO:0045236~CXCR chemokine receptor binding	3	2.777777778	0.003940881	CXCL12, CXCL8, CXCL5	108	17	19253	31.45915033	0.765232735	0.107676607	0.103569053
GOTERM_MF_DIRECT	GO:0004888~transmembrane signaling receptor activity	6	5.555555556	0.004381553	SPN, NGFR, MARCO, CHRNA5, SELE, EGFR	108	192	19253	5.570891204	0.80042456	0.107676607	0.103569053
GOTERM_MF_DIRECT	GO:1990837~sequence-specific double-stranded DNA binding	10	9.259259259	0.004400951	FOXA1, IRX1, ARNT2, AR, SIX1, PGR, IRF6, GATA3, ESR1, SOX10	108	568	19253	3.138530256	0.801846573	0.107676607	0.103569053
GOTERM_CC_DIRECT	GO:0005615~extracellular space	39	36.11111111	2.33E-14	IL1RN, CXCL8, IL24, HBB, EGFR, CXCL5, SPN, MUC1, CCL8, CCL7, IBSP, CCL5, CCL4, SPP1, AGR2, CCL2, CD36, WNT2, MMP7, ANGPT1, EGF, BDNF, MMP3, GZMB, INHBB, RNASE2, SELE, BMP7, DKK1, SERPINB5, EREG, SFRP1, IL6, SLPI, IL1B, OGN, TFF3, CHI3L1, TFF1	107	1867	20795	4.05971397	4.27E-12	4.27E-12	4.04E-12
GOTERM_CC_DIRECT	GO:0005576~extracellular region	38	35.18518519	8.10E-11	CXCL8, IL24, PRF1, HBB, CXCL5, CCL7, IBSP, CCL5, CCL4, SPP1, AGR2, CCL2, NCAM1, WNT2, NGFR, CD163, MMP7, ANGPT1, EGF, BDNF, MMP3, INHBB, RNASE2, BMP7, DKK1, EREG, SFRP1, IL6, CXCL12, SLPI, IL1B, ADAM12, OGN, TFF3, CHI3L1, TFF1, MAPT, FGFR3	107	2313	20795	3.192883782	1.48E-08	7.41E-09	7.00E-09
GOTERM_CC_DIRECT	GO:0070062~extracellular exosome	27	25	4.46E-05	IL1RN, SLC44A4, HBB, LRP2, SPN, MUC1, SPP1, PCK1, TSPAN1, MMP7, MME, ANGPT1, EGF, KRT7, BBOX1, KRT5, RNASE2, SFRP1, MLPH, CXCL12, SLPI, PSAT1, KRT14, ALDH1A1, OGN, CHI3L1, IRF6	107	2242	20795	2.340471208	0.00812467	0.002719224	0.002570633
GOTERM_CC_DIRECT	GO:0062023~collagen-containing extracellular matrix	10	9.259259259	1.64E-04	MARCO, SFRP1, CXCL12, CDH2, ANGPT1, SLPI, OGN, NCAM1, WNT2, BMP7	107	387	20795	5.021855152	0.029493755	0.007483748	0.0070748
GOTERM_CC_DIRECT	GO:0009897~external side of plasma membrane	10	9.259259259	2.65E-04	SPN, CCR1, CD163, CXCL12, IL2RB, NCAM1, CD36, LRP2, SELE, CCR2	107	413	20795	4.705709307	0.047323349	0.009694662	0.009164899
GOTERM_CC_DIRECT	GO:0005886~plasma membrane	46	42.59259259	3.83E-04	IL1RN, SLC44A4, CHRNA5, HDAC11, RASGRF1, PRF1, CBLC, ATP10B, PIK3CD, RASAL1, LRP2, CACNA1H, EGFR, IGF1R, SPN, MUC1, CDH2, TSPAN7, PIM1, NCAM1, ANXA9, CD36, TSPAN1, CCR2, CCR1, NGFR, CD163, MME, ANGPT1, EGF, NKG7, SELE, DKK1, ESR1, EREG, MARCO, AR, SFRP1, OCLN, ADAM12, IL2RB, SIDT1, SPRY2, PGR, MAPT, FGFR3	107	5597	20795	1.597267562	0.067698821	0.01168099	0.011042684
GOTERM_CC_DIRECT	GO:0045121~membrane raft	7	6.481481481	7.47E-04	MME, ANGPT1, CBLC, CD36, MAPT, SELE, EGFR	107	211	20795	6.447490809	0.127754982	0.019519125	0.018452506
GOTERM_CC_DIRECT	GO:0044194~cytolytic granule	3	2.777777778	0.001373808	PRF1, NKG7, GZMB	107	11	20795	53.00339847	0.222428476	0.03142585	0.02970859
GOTERM_CC_DIRECT	GO:0009986~cell surface	11	10.18518519	0.002046509	SPN, NGFR, SFRP1, MME, CDH2, IL2RB, NCAM1, ANXA9, CD36, FGFR3, EGFR	107	662	20795	3.229310783	0.31263848	0.04161235	0.039338451
GOTERM_CC_DIRECT	GO:0016324~apical plasma membrane	8	7.407407407	0.005311597	MUC1, OCLN, SLC44A4, CDH2, CYP4F3, CD36, LRP2, EGFR	107	414	20795	3.755474288	0.622661639	0.095212973	0.090010078
GOTERM_CC_DIRECT	GO:0030669~clathrin-coated endocytic vesicle membrane	4	3.703703704	0.005723184	EGF, LRP2, EGFR, EREG	107	71	20795	10.94905884	0.650185145	0.095212973	0.090010078
GOTERM_CC_DIRECT	GO:0005829~cytosol	42	38.88888889	0.007871232	IL1RN, PRKAA2, BCL2A1, HDC, RASGRF1, PRF1, HBB, PIK3CD, RASAL1, EGFR, PIM1, NCAM1, ANXA9, PCK1, NGFR, CD163, MME, BCL11A, MMP3, KRT7, BBOX1, GZMB, KRT5, ESR1, CCNA1, AR, SFRP1, MLPH, NAT1, CCNE1, PSAT1, IL1B, KRT14, ALDH1A1, IL2RB, BCL2, SPRY2, PGR, IRF6, MAPT, NEIL1, IDO1	107	5713	20795	1.42876306	0.764521191	0.120036286	0.113476926
GOTERM_CC_DIRECT	GO:0030424~axon	7	6.481481481	0.010092133	PRKAA2, MME, BDNF, ALDH1A1, LRP2, MAPT, IGF1R	107	358	20795	3.800057432	0.843741392	0.132923605	0.12566002
GOTERM_CC_DIRECT	GO:1904856~cytolytic granule lumen	2	1.851851852	0.010169019	PRF1, GZMB	107	2	20795	194.3457944	0.845946761	0.132923605	0.12566002
GOTERM_CC_DIRECT	GO:0005737~cytoplasm	43	39.81481481	0.011105366	PRKAA2, BCL2A1, HDC, SIX1, PIK3CD, EGFR, MUC1, CDH2, CCL5, PIM1, ANXA9, PCK1, WNT2, TSPAN1, CCR2, CCR1, ARNT2, MME, BCL11A, BDNF, CYP4F3, DNAJC12, KRT7, GZMB, KRT5, SOX10, ESR1, SERPINB5, CCNA1, MARCO, AR, CCNE1, PSAT1, KRT14, ALDH1A1, BCL2, SPRY2, CHI3L1, PGR, IRF6, MAPT, NEIL1, IDO1	107	6004	20795	1.391883604	0.870445142	0.135485467	0.128081889
KEGG_PATHWAY	hsa04061:Viral protein interaction with cytokine and cytokine receptor	13	12.03703704	1.67E-10	CCR1, CXCL8, IL24, CXCL5, IL6, CCL8, CXCL12, CCL7, CCL5, IL2RB, CCL4, CCL2, CCR2	84	100	8534	13.20738095	3.65E-08	3.65E-08	2.95E-08
KEGG_PATHWAY	hsa04060:Cytokine-cytokine receptor interaction	18	16.66666667	2.75E-09	CCR1, NGFR, IL1RN, CXCL8, IL24, INHBB, BMP7, CXCL5, IL6, CCL8, CXCL12, CCL7, IL1B, CCL5, IL2RB, CCL4, CCL2, CCR2	84	298	8534	6.13662512	6.01E-07	3.01E-07	2.43E-07
KEGG_PATHWAY	hsa04151:PI3K-Akt signaling pathway	17	15.74074074	3.03E-07	NGFR, PRKAA2, ANGPT1, BDNF, EGF, PIK3CD, EGFR, EREG, IGF1R, IL6, IBSP, CCNE1, IL2RB, SPP1, BCL2, PCK1, FGFR3	84	362	8534	4.771047093	6.64E-05	2.18E-05	1.77E-05
KEGG_PATHWAY	hsa05202:Transcriptional misregulation in cancer	13	12.03703704	3.99E-07	NGFR, ARNT2, CXCL8, BCL2A1, MMP3, GZMB, SIX1, IGF1R, CCNA1, IL6, IL2RB, NFKBIZ, TSPAN7	84	198	8534	6.67039442	8.74E-05	2.18E-05	1.77E-05
KEGG_PATHWAY	hsa05323:Rheumatoid arthritis	9	8.333333333	3.48E-06	IL6, CXCL12, CXCL8, ANGPT1, CCL5, IL1B, MMP3, CCL2, CXCL5	84	95	8534	9.62481203	7.62E-04	1.53E-04	1.23E-04
KEGG_PATHWAY	hsa05144:Malaria	7	6.481481481	7.96E-06	IL6, CXCL8, IL1B, HBB, CCL2, CD36, SELE	84	50	8534	14.22333333	0.001741764	2.91E-04	2.35E-04
KEGG_PATHWAY	hsa04062:Chemokine signaling pathway	11	10.18518519	1.61E-05	CCR1, CCL8, CXCL12, CXCL8, CCL7, CCL5, CCL4, CCL2, PIK3CD, CXCL5, CCR2	84	193	8534	5.790402171	0.003514303	5.03E-04	4.06E-04
KEGG_PATHWAY	hsa05215:Prostate cancer	8	7.407407407	4.32E-05	AR, CCNE1, EGF, MMP3, BCL2, PIK3CD, EGFR, IGF1R	84	98	8534	8.293488824	0.009418934	0.001077776	8.71E-04
KEGG_PATHWAY	hsa05200:Pathways in cancer	17	15.74074074	4.43E-05	ARNT2, CXCL8, EGF, PIK3CD, ESR1, EGFR, IGF1R, CCNA1, AR, IL6, CXCL12, CCNE1, IL2RB, PIM1, BCL2, WNT2, FGFR3	84	533	8534	3.240373448	0.009653306	0.001077776	8.71E-04
KEGG_PATHWAY	hsa04933:AGE-RAGE signaling pathway in diabetic complications	8	7.407407407	5.25E-05	IL6, CXCL8, IL1B, BCL2, PIM1, CCL2, PIK3CD, SELE	84	101	8534	8.047147572	0.011427476	0.001149297	9.29E-04
KEGG_PATHWAY	hsa01521:EGFR tyrosine kinase inhibitor resistance	7	6.481481481	1.19E-04	IL6, EGF, BCL2, PIK3CD, FGFR3, EGFR, IGF1R	84	80	8534	8.889583333	0.025799824	0.002376083	0.001920396
KEGG_PATHWAY	hsa04010:MAPK signaling pathway	12	11.11111111	1.42E-04	NGFR, ANGPT1, BDNF, EGF, IL1B, RASGRF1, MAPT, FGFR3, CACNA1H, EGFR, EREG, IGF1R	84	300	8534	4.063809524	0.030712194	0.002502037	0.002022194
KEGG_PATHWAY	hsa04668:TNF signaling pathway	8	7.407407407	1.49E-04	IL6, CCL5, IL1B, MMP3, CCL2, PIK3CD, SELE, CXCL5	84	119	8534	6.829931973	0.03200552	0.002502037	0.002022194
KEGG_PATHWAY	hsa05417:Lipid and atherosclerosis	10	9.259259259	2.34E-04	IL6, CXCL8, CCL5, IL1B, MMP3, BCL2, CCL2, PIK3CD, CD36, SELE	84	216	8534	4.703483245	0.049890036	0.003655112	0.002954132
KEGG_PATHWAY	hsa04657:IL-17 signaling pathway	7	6.481481481	3.07E-04	IL6, CXCL8, CCL7, IL1B, MMP3, CCL2, CXCL5	84	95	8534	7.485964912	0.065117477	0.004476457	0.003617959
