# Supplementary material for: Exploring the relationship between metabolism and immune microenvironment in breast cancer bone metastasis based on metabolic pathways
Source: PLoS One. 2026 Jan 29;21(1):e0341270. doi: 10.1371/journal.pone.0341270 (PMC12854414; doi:10.1371/journal.pone.0341270)
Supplement: S2 Table — (TXT) [file pone.0341270.s002.txt]

	Coefficient	HazardRatio	PValue
age	-0.02173	0.97850422	0.379689
number.of.adjuvant	0.0651521	1.06732136	0.657561
menopausal	-0.097089	0.90747533	0.887616
relapsed	-0.288388	0.74947077	0.715924
bone.only	-0.438532	0.64498253	0.51779
visceral.metastatic	0.5590833	1.74906839	0.376243
metastatic.sites	0.2337974	1.26338856	0.708923
adjuvant.treatment	0.3423642	1.40827309	0.613686
endocrine.therapy	-0.663594	0.51499733	0.33613
CDK.treatment	-1.181355	0.30686259	0.05182
anti.her2.treatment	-0.152195	0.85882104	0.822746
chemotherapy	0.6943998	2.00250679	0.380671
immunotherapy	0.7146877	2.04354847	0.380423
everolimus	-0.526138	0.59088228	0.447315
PI3k.inhibitor	-0.533617	0.58647963	0.615847
bevacizumab	-0.383654	0.68136745	0.718524
HR	-0.688654	0.50225178	0.316739
HER2.receptor	-0.099443	0.90534116	0.720444
HC	0.4879307	1.62894191	0.196887
