# Supplementary material for: Exploring the relationship between metabolism and immune microenvironment in breast cancer bone metastasis based on metabolic pathways
Source: PLoS One. 2026 Jan 29;21(1):e0341270. doi: 10.1371/journal.pone.0341270 (PMC12854414; doi:10.1371/journal.pone.0341270)
Supplement: S3 Table — (TXT) [file pone.0341270.s003.txt]

	cluster	AZD7762	PD0325901	BI-2536	MK-1775	AZD5153	CDK9	CDK9.1	MG-132	MK-8776
GSM5344040	MRG1	1.110187546	1.035626439	1.132111406	1.153703528	1.131663188	1.000110868	0.595595128	0.790329222	1.235691015
GSM5344043	MRG1	1.12362528	1.13357292	1.070878241	1.13095445	1.189402866	0.998961356	0.5081945	0.738235592	1.229359514
GSM5344044	MRG2	1.126083007	1.157485292	1.013134477	1.126784308	1.198166763	1.004915216	0.563577337	0.776686401	1.235320668
GSM5344045	MRG3	0.90158943	0.89337519	0.957662313	0.971987481	1.088239035	0.81219035	0.302733731	0.594989633	1.185778765
GSM5344054	MRG3	0.948667608	0.916889578	1.160217791	1.007223785	1.102757337	0.905436778	0.420490791	0.628278873	1.17432737
GSM5344058	MRG3	0.942994941	1.025629812	1.156666628	1.036453963	1.171275518	0.89560487	0.364070784	0.616302356	1.185124876
GSM5344059	MRG2	1.135422425	1.116597831	1.034271433	1.141362958	1.17923127	0.963607608	0.579392907	0.779056142	1.239842123
GSM5344062	MRG2	1.068572012	1.069178761	1.036134377	1.042302577	1.10590988	0.880506362	0.410701931	0.755143588	1.212355637
GSM5344065	MRG1	0.975267651	0.910538406	1.124096543	1.073498184	1.15343976	0.969199575	0.446509471	0.658664256	1.207403549
GSM5344068	MRG2	1.0809901	1.102369406	1.037355626	1.119883806	1.173595632	0.918845708	0.50121983	0.674231329	1.23051008
GSM5344078	MRG3	0.834829664	1.01463478	1.150455795	1.041898561	1.0932703	0.836915905	0.289211406	0.630620145	1.19506925
GSM5344087	MRG1	0.798625344	1.00632499	1.145701587	0.943876865	1.096720295	0.801171661	0.290163571	0.630378673	1.184385791
GSM5344090	MRG1	1.085687816	1.063793069	1.103606687	1.109410219	1.166881122	0.992250872	0.624752115	0.757252415	1.219793829
GSM5344091	MRG1	1.108550877	1.075887768	1.117178942	1.11366572	1.16312322	0.98972789	0.62620419	0.701035828	1.218719806
GSM5344095	MRG3	1.067625885	1.053260701	1.119352228	1.068540635	1.192006416	0.98430309	0.605885368	0.723575467	1.218539414
GSM5344097	MRG3	0.847740594	1.049204766	1.146771777	1.010967285	1.128456477	0.88914556	0.397525589	0.59254272	1.174608153
GSM5344107	MRG3	0.607764582	0.848923107	1.152000098	0.930691462	1.082922349	0.808600773	0.245403914	0.559490301	1.120307683
GSM5344108	MRG2	1.041016066	1.001844463	1.105187142	1.068922605	1.118755591	0.896378397	0.444696289	0.688425178	1.214996898
GSM5344109	MRG1	1.093292116	1.107066066	1.045840942	1.109139057	1.168978811	1.000510922	0.626706183	0.667440913	1.230569044
GSM5344112	MRG1	0.949434187	1.00055058	1.080857573	0.94346778	1.192152196	0.934249253	0.512413392	0.574849558	1.187554694
GSM5344113	MRG2	0.930976501	1.009310338	1.034520776	1.005362083	1.130882311	0.893762085	0.375825648	0.562667825	1.201211179
GSM5344119	MRG1	1.078838017	1.122115297	1.074671466	1.12615399	1.173469588	0.982859524	0.523315199	0.772537036	1.232546429
GSM5344134	MRG1	1.008798668	1.10515643	1.046683624	1.081132658	1.134460044	0.924197676	0.487955125	0.606673615	1.212646738
GSM5344145	MRG2	0.998801788	1.108578398	0.872641248	1.10516643	1.180753667	1.050781097	0.808855028	0.712075072	1.222661474
GSM5344148	MRG3	0.991265611	1.075234015	1.147922501	1.052082387	1.164307498	0.957974024	0.447444737	0.624824068	1.200048307
GSM5344149	MRG1	1.062844726	1.078179061	0.954436267	1.11725497	1.170604139	0.941859387	0.421196881	0.709035297	1.228379335
GSM5344152	MRG1	1.106463405	1.155469048	1.009952252	1.124480692	1.165757187	1.041138845	0.656947006	0.717369109	1.234977852
GSM5344155	MRG1	0.990182661	1.093115928	1.0797771	1.056302677	1.194874106	0.981629028	0.560552521	0.645404852	1.217922268
GSM5344170	MRG3	0.886470266	1.035409161	1.186775383	0.982522769	1.077183644	0.91005795	0.384247368	0.673997761	1.186565334
GSM5344174	MRG3	0.394672778	0.905869579	1.044441117	0.70143266	0.964423462	0.755940032	0.189715624	0.455342421	0.949639183
GSM5344179	MRG1	1.087502164	1.129049823	1.030561183	1.148995718	1.191962805	0.952160769	0.542895347	0.649047855	1.230054961
	Risk	SB216763	KU-55933	Staurosporine	TAF1	Oxaliplatin.1	Dihydrorotenone	Gallibiscoquinazole	Elephantin	Sabutoclax
GSM5344040	Low	2.021119013	1.970657166	0.251731979	1.886850123	2.039526461	1.250425703	1.76802098	1.837941543	0.866625007
GSM5344043	Low	2.093050175	1.967515846	0.407504023	1.867817927	2.024975317	1.304686955	1.703688417	1.795830666	0.682788086
GSM5344044	Low	2.080195253	1.986521681	0.364155264	1.911121958	2.010656082	1.306813716	1.730879246	1.76940708	0.499003238
GSM5344045	Low	2.020477374	1.914027084	0.043410681	1.820876692	1.974031207	1.001450881	1.68927008	1.799390081	1.13989633
GSM5344054	High	2.009539602	1.936027282	0.093063278	1.877199321	1.976054258	1.408218254	1.70274687	1.807047398	0.545442566
GSM5344058	Low	2.027388569	1.96864671	0.150673981	1.821431877	1.976412041	1.174869217	1.65786659	1.809772715	0.684236244
GSM5344059	Low	2.058252645	1.995304039	0.263287638	1.861535655	2.030441292	1.192977831	1.722150039	1.792590623	0.913045295
GSM5344062	Low	2.134393891	2.027380395	0.361241867	1.747487579	1.961896412	0.962290096	1.611416359	1.712906387	0.416174908
GSM5344065	High	1.954542688	1.877744163	0.05869738	1.923694733	2.042253201	1.403601198	1.750308585	1.856326374	0.984640977
GSM5344068	Low	2.044777886	1.952864047	0.129248785	1.942873834	1.990170159	1.369406177	1.658429692	1.827422758	0.720224387
GSM5344078	High	1.937753787	1.872041155	0.043496999	1.914961498	2.026193853	1.481687482	1.779363469	1.863508168	0.926726334
GSM5344087	Low	1.966065746	1.909368082	0.061330764	1.920082243	1.952780953	1.40908917	1.62937791	1.808749747	0.694542263
GSM5344090	High	1.991512914	1.964233207	0.19750226	1.949946044	2.046044157	1.457484418	1.709436316	1.853656085	0.970265167
GSM5344091	Low	2.042744019	1.997628527	0.267769727	1.881560682	1.998456111	1.327269021	1.683102886	1.81067712	0.815091527
GSM5344095	High	2.063574998	1.940823784	0.216188106	1.900054101	2.080823762	1.197221453	1.738748119	1.922858009	1.037631972
GSM5344097	High	1.964585889	1.87999424	0.079952358	1.988314083	2.020177512	1.561592693	1.7101958	1.868597933	0.924441029
GSM5344107	High	1.992845851	1.893155167	0.043068069	1.898030076	1.895747539	1.443642366	1.671338272	1.793408383	0.602501329
GSM5344108	Low	2.105380161	1.988310614	0.144172687	1.800410054	1.886722396	1.210379966	1.647436744	1.773902984	0.615679602
GSM5344109	High	2.078437661	1.98288292	0.210451907	1.944798301	2.068833684	1.347900621	1.744662724	1.903510348	0.974576532
GSM5344112	Low	2.156145585	2.05910382	0.267774821	1.634778172	1.960040909	0.649519083	1.596571536	1.741658667	0.533610388
GSM5344113	Low	2.081637812	1.97208347	0.091747803	1.893133348	1.867872301	1.332692108	1.680784391	1.712761745	0.628084709
GSM5344119	High	2.032252944	1.989219306	0.169072246	1.878540992	2.076188928	1.229058689	1.790783619	1.842907286	1.096954049
GSM5344134	High	1.9800385	1.959165557	0.063265614	1.89998776	2.025286447	1.380267027	1.760060931	1.856958328	0.98308673
GSM5344145	Low	1.999556342	1.993512334	0.1094844	2.001745495	2.066492469	1.444696473	1.804026743	1.948784657	1.133816501
GSM5344148	Low	1.958641578	1.899848959	0.100693671	1.927408677	2.095423911	1.445965203	1.795605456	1.96720062	1.094409274
GSM5344149	High	1.984782566	1.840218303	0.132715464	1.956332292	2.103295064	1.49356468	1.808572559	1.993334868	1.229081724
GSM5344152	High	2.082942491	2.020780233	0.213485724	1.905813213	2.037027015	1.181824447	1.736885389	1.908540133	0.913641858
GSM5344155	High	2.041749046	1.942848953	0.074419258	1.921458089	2.052138279	1.341541457	1.739045662	1.918784892	1.148462129
GSM5344170	Low	2.046952698	1.985626745	0.135902609	1.853701583	1.996611455	1.175723706	1.617329702	1.838590471	0.826306935
GSM5344174	High	1.986568154	1.914567371	0.040322109	1.894039732	1.878163595	1.312831383	1.673798129	1.797333495	0.490251165
GSM5344179	High	1.959415572	1.859662564	0.117236192	1.926450222	2.085350194	1.265431859	1.730081191	1.932085396	1.155691333
	cluster	Staurosporine
GSM5344040	C2	0.57568747
GSM5344043	C2	0.729805772
GSM5344044	C2	0.693644208
GSM5344045	C2	0.161970778
GSM5344054	C1	0.300695937
GSM5344058	C2	0.422546183
GSM5344059	C2	0.589835344
GSM5344062	C2	0.691058602
GSM5344065	C1	0.208969804
GSM5344068	C2	0.381059386
GSM5344078	C1	0.162248659
GSM5344087	C2	0.216642188
GSM5344090	C2	0.500975845
GSM5344091	C2	0.595176585
GSM5344095	C1	0.528413452
GSM5344097	C2	0.267729116
GSM5344107	C1	0.160866336
GSM5344108	C2	0.410376895
GSM5344109	C1	0.520196035
GSM5344112	C2	0.595182611
GSM5344113	C1	0.297490462
GSM5344119	C1	0.455183426
GSM5344134	C1	0.222204955
GSM5344145	C1	0.338944341
GSM5344148	C1	0.318865384
GSM5344149	C1	0.388048994
GSM5344152	C1	0.524564079
GSM5344155	C2	0.253101393
GSM5344170	C1	0.39437723
GSM5344174	C1	0.151928478
GSM5344179	C1	0.355940358
